# Supplementary material for: Central Nervous System Infection by Free-Living Nematode Cephalobus cubaensis in a Human Host in Africa
Source: Trop Med Infect Dis. 2025 Jan 28;10(2):37. doi: 10.3390/tropicalmed10020037 (PMC11860163; doi:10.3390/tropicalmed10020037)
Supplement: Supplementary file 1 [file tropicalmed-10-00037-s001.zip]

Archive with 9 entries (9 files):
- Figure s1.tif
- Figure s2.tif
- Table suppl. PCR primers.pdf
- Video 1.avi
- Video 1.mp4
- Video 1.wmv
- Video 2.avi
- Video 2.mp4
- Video 2.wmv
